# Supplementary material for: Physiologically Based Pharmacokinetic Modeling Is Essential in 90Y-Labeled Anti-CD66 Radioimmunotherapy
Source: PLoS One. 2015 May 26;10(5):e0127934. doi: 10.1371/journal.pone.0127934 (PMC4444288; doi:10.1371/journal.pone.0127934)
Supplement: S1 Table — Overview of gamma camera and serum measurements for all 27 patients; fitted and predicted therapeutic time-integrated activity coefficients and administered and estimated red marrow antigen numbers. (XLSX) [file pone.0127934.s003.xlsx]

## Sheet: Administered amounts
	Total administered antibody				Estimated red marrow antigen number (nmol)			Immunoreactivity			Weighted measured time-integrated activity coefficients (h)			Relative blood flow to red marrow %
	Pre-therapy	Therapy	Sum		Model 1	Model 2
								Model 1	Model 2		Pre-therapy	Therapy		Model 1	Model 2
1	2.83345	5.80404	8.63749		7.66362	6.16487		0.85146	0.86496		48.9849	35.0763		0.515	0.589
2	2.49361	4.73898	7.23259		13.438	13.0433		0.84005	0.87158		48.9741	39.9074		0.784	1.003
3	4.15492	7.62048	11.7754		20.1901	17.4661		0.91	0.89		46.2679	36.1991		0.634	0.663
4	2.40116	7.3872	9.78835		6.50035	5.78064		0.87285	0.88099		46.9903	32.4372		0.841	0.847
5	3.20031	11.1553	14.3557		10.2454	6.34972		0.79931	0.80518		44.5069	24.9582		0.594	0.617
6	2.67457	9.44422	12.1188		7.92899	4.16898		0.89	0.88757		49.7432	38.4827		1.052	0.998
7	3.04151	9.02204	12.0636		11.9322	11.5735		0.87921	0.89		50.6024	35.3331		0.841	0.972
8	3.06777	7.3184	10.3862		10.0854	7.26931		0.81687	0.82883		45.0984	39.3378		0.638	0.675
9	3.23945	8.36389	11.6033		9.52857	5.31554		0.89	0.89		51.8953	36.1987		0.902	0.8
10	2.97726	5.76185	8.73911		23.0906	24.1963		0.89	0.89		47.4168	42.3477		0.526	0.5
11	3.09424	7.92008	11.0143		5.62693	7.31964		0.93	0.94		46.0848	33.9622		0.72	0.721
12	2.4885	14.6503	17.1388		21.7774	19.7072		0.65817	0.6596		27.4004	29.6058		0.103	0.107
13	2.81994	8.31186	11.1318		40.3521	31.4539		0.75751	0.7788		46.1384	34.5985		0.7	0.924
14	3.18184	11.9783	15.1601		65.8837	65.1935		0.59	0.54		33.151	34.9635		0.417	0.51
15	3.12211	15.5721	18.6942		21.4522	16.3387		0.8	0.81914		46.1343	38.8498		1.113	1.354
16	3.50906	11.9062	15.4153		37.1549	20.3791		0.71095	0.76046		39.5777	34.5275		0.657	0.932
17	3.15438	7.27531	10.4297		21.3904	16.0568		0.82124	0.83118		49.5557	49.4617		0.802	0.871
18	4.20504	7.99834	12.2034		29.6749	22.2493		0.69987	0.71316		37.8155	38.0598		0.322	0.329
19	3.3269	14.6042	17.9311		33.0018	21.3327		0.75927	0.79371		38.2992	35.1161		0.436	0.462
20	5.00356	2.59669	7.60025		40.5431	21.6635		0.68113	0.67		29.4345	28.4157		0.717	0.824
21	3.25219	8.38817	11.6404		41.5976	28.5516		0.6226	0.63209		33.0357	33.5437		0.7	0.815
22	5.06064	4.6431	9.70374		7.34329	35.1384		0.78502	0.78699		37.0054	34.4802		0.6	0.595
23	3.35	8.77127	12.1213		11.0613	9.42598		0.7528	0.67		43.8602	40.0631		0.706	0.7
24	3.23448	7.83607	11.0706		14.7941	12.3351		0.80034	0.80133		45.3652	45.5268		0.709	0.713
25	3.29683	5.15842	8.45525		15.7998	17.1851		0.874	0.88691		51.4651	42.0244		0.8	0.9
26	2.88226	11.9334	14.8157		9.21813	5.28941		0.85	0.89164		49.2743	42.2095		0.83	0.795
27	2.73057	10.0314	12.762		28.0808	21.3228		0.89532	0.90101		48.9711	44.3965		0.536	0.581
Mean	3.25172	8.74784	11.9996		20.9391	17.4915		0.801036	0.806486		43.8166	37.0401		0.673889	0.733222
SD	0.648216	3.13505	2.96231		14.3014	12.552		0.0903884	0.0984805		6.76084	5.2449		0.208483	0.24068

## Sheet: Activity coefficients
	Weighted measured time-integrated activity coefficients (h)												Predicted time-integrated activity coefficients (h)
	Serum(Indium-111)	Serum(Yttrium-90)	Red Marrow		Liver		Spleen		Whole body				Serum(Indium-111)	Serum(Yttrium-90	Red Marrow		Liver		Spleen		Whole body
	Pre-therapy	Therapy	Pre-therapy	Therapy	Pre-therapy	Therapy	Pre-therapy	Therapy	Pre-therapy	Therapy			Pre-therapy	Therapy	Pre-therapy	Therapy	Pre-therapy	Therapy	Pre-therapy	Therapy	Pre-therapy	Therapy
1	5.86936	9.91133	48.9849	35.0763	6.31043	9.29265	1.97017	2.83651	74.5942	77.704		1	5.80023	8.19696	48.7145	41.1596	6.20751	7.85925	1.93419	2.31563	74.0083	76.4055
2	3.95539	5.5549	48.9741	39.9074	5.18608	6.68283	4.0898	4.07628	75.3503	76.1879		2	3.92017	5.56465	48.4537	41.2226	5.0799	6.17944	3.95864	3.56024	74.6683	76.2829
3	2.01292	3.4177	46.2679	36.1991	4.36207	5.63688	3.40907	3.37908	69.6216	72.2685		3	2.07501	2.44417	49.0744	47.7129	4.3115	4.42523	3.38858	3.07503	68.4838	69.3656
4	3.73803	6.34522	46.9903	32.4372	5.01859	8.02349	2.31742	3.30376	73.1425	76.4611		4	3.65175	6.76881	46.1629	28.8929	4.90957	8.17621	2.25839	3.10392	72.9739	77.7482
5	4.02281	7.21566	44.5069	24.9582	7.2669	10.8981	2.54561	4.18278	74.6959	79.0058		5	3.98324	6.02119	41.3534	29.0351	7.15277	9.47847	2.47263	3.3902	73.9826	77.5493
6	2.92264	4.55143	49.7432	38.4827	5.81827	8.3459	1.7477	2.57072	73.7854	75.4285		6	2.87917	5.56836	50.3959	33.2307	5.80072	9.6207	1.73741	2.81308	73.8934	77.1647
7	2.24128	4.13747	50.6024	35.3331	4.85809	8.05764	3.4668	4.62599	74.1226	77.2735		7	2.18393	4.12241	47.8846	33.0235	4.75722	7.42675	3.34696	3.5693	73.3637	77.6642
8	4.31286	5.23469	45.0984	39.3378	5.71859	6.36959	2.48049	2.79356	74.0406	74.1717		8	4.25278	5.91672	42.9789	33.9689	5.60434	6.87323	2.36623	2.78285	73.3197	75.4972
9	3.10904	5.77402	51.8953	36.1987	4.31419	7.66011	2.21291	3.12062	73.8808	77.0757		9	3.08911	5.75597	50.2657	36.188	4.23046	6.29373	2.1633	2.69499	73.1151	77.0207
10	2.88564	3.90982	47.4168	42.3477	4.8017	5.54057	5.40952	4.48853	72.5068	73.1274		10	2.59641	2.86526	48.0562	48.7327	4.62276	4.02055	5.27613	3.92832	71.8247	72.1943
11	3.11859	4.97494	46.0848	33.9622	6.10205	9.35661	4.00013	5.73677	71.8874	74.8286		11	3.28081	5.72778	40.1014	23.9443	5.98418	9.71445	3.75002	5.49255	71.142	77.0639
12	8.328	9.37381	27.4004	29.6058	10.5905	9.24289	5.56768	3.66667	71.3616	72.4859		12	8.49708	9.84985	26.7666	29.1916	10.4051	9.03775	5.48841	3.1896	70.6403	72.9246
13	2.50106	3.33853	46.1384	34.5985	7.51504	7.24085	4.00444	4.1105	75.3874	75.6818		13	2.45344	2.59142	41.7282	41.6335	7.40269	6.32154	3.9306	3.32484	74.469	74.8987
14	4.35301	5.06468	33.151	34.9635	7.76246	6.6127	5.44486	2.79463	70.7211	70.7528		14	4.67838	4.81649	24.4037	26.7636	7.61167	6.72331	5.29031	4.16391	69.9702	70.1624
15	3.40081	4.76691	46.1343	38.8498	5.48726	6.25039	2.26079	2.53041	72.6111	73.589		15	3.33377	5.74281	44.6171	32.1385	5.43483	6.75026	2.26145	2.37227	71.9718	75.0251
16	4.05816	4.97234	39.5777	34.5275	5.70676	5.93845	5.38229	4.70871	72.6469	72.7989		16	3.79106	4.2892	38.2212	37.2362	5.69133	5.01636	5.27918	4.00179	72.0814	72.4861
17	3.36266	3.48225	49.5557	49.4617	7.13061	6.38796	3.78651	3.31913	77.5159	76.7115		17	3.34762	3.74479	49.0688	48.0335	6.93889	6.56302	3.64131	3.22588	76.5996	77.059
18	3.37254	3.45029	37.8155	38.0598	6.61904	5.72994	3.42515	2.81617	73.351	72.7061		18	3.68138	3.85726	33.416	33.1532	6.48689	5.87523	3.34219	2.70239	72.5141	72.9753
19	3.2317	4.15774	38.2992	35.1161	6.68988	6.68807	4.27252	4.22447	67.4565	68.763		19	3.23317	3.98162	37.7636	36.2465	6.57832	5.99763	4.14371	3.51849	67.9785	69.5406
20	3.72953	3.70611	29.4345	28.4157	12.8928	12.6548	1.55691	1.5746	61.917	61.2382		20	3.79729	3.753	28.8057	27.6597	12.643	12.66	1.53535	1.54046	61.4407	61.2652
21	4.7257	4.93905	33.0357	33.5437	10.4963	8.22582	1.04354	1.04902	78.9379	78.1921		21	4.30069	4.47871	33.504	35.2968	10.321	8.18552	1.02602	1.02972	77.9489	78.3528
22	5.20163	5.49601	37.0054	34.4802	9.17424	7.54282	2.78864	2.75209	75.6979	74.8228		22	5.62318	6.45011	34.7604	33.1332	9.05514	5.82455	2.74211	2.23043	75.3243	75.7799
23	6.29193	7.12931	43.8602	40.0631	6.00613	6.17881	2.47793	2.5208	78.0805	78.02		23	6.2486	6.88933	41.3279	39.1011	5.90936	5.86201	2.41305	2.25412	78.3006	78.9885
24	3.31451	3.39626	45.3652	45.5268	6.3317	5.45807	1.61374	1.55079	77.0643	76.6438		24	3.24138	3.72139	44.2401	41.278	6.19411	6.18907	1.52842	1.62241	75.3035	76.434
25	3.09641	5.06626	51.4651	42.0244	4.91275	7.03395	3.26189	3.11373	70.6322	73.3334		25	3.10521	3.54272	51.0113	49.0832	4.91251	5.2455	3.25969	2.96913	70.8376	71.4639
26	2.50903	3.52312	49.2743	42.2095	5.28627	7.0096	1.38116	1.89444	69.0222	69.7661		26	2.46984	5.74896	48.3107	28.2385	5.16849	10.1032	1.61419	3.01178	68.4665	73.9352
27	2.0513	3.1239	48.9711	44.3965	8.23479	7.91909	2.39124	2.92698	71.1869	72.7381		27	1.99983	2.37733	47.9049	49.6368	8.21487	6.17161	2.40345	1.89693	70.5499	71.6435

## Sheet: Gamma Camera+Serum
	Parameter	Explanation	Unit	1					2					3					4					5					6					7					8					9					10
	t	time	min
	total	Whole Body	nmol		DATA					DATA					DATA					DATA					DATA					DATA					DATA					DATA					DATA
	RM	Red Marrow	nmol		(FSD 0.1)					(FSD 0.1)					(FSD 0.1)					(FSD 0.1)					(FSD 0.1)					(FSD 0.1)					(FSD 0.1)					(FSD 0.1)					(FSD 0.1)
	Liver		nmol		t		total			t		total			t		total			t		total			t		total			t		total			t		total			t		total			t		total
	Spleen		nmol		118.2		0.07443			114.6		0.06541			121.2		0.1009			127.8		0.06619			136.8		0.06048			135.6		0.05979			202.8		0.06672			117.6		0.07137			147.6		0.07191
	Blood_In	pre-therapeutic blood samples	nmol		229.8		0.07249			229.8		0.06363			222		0.09776			255		0.06423			237		0.05936			231.6		0.05881			1600.2		0.04916			234.6		0.07037			225		0.07135
	Blood_Y	therapeutic blood samples	nmol		1227		0.06055			1237.8		0.05239			1356.6		0.07566			1391.4		0.05175			1218.6		0.04942			1315.8		0.0486			3102		0.03507			1299.6		0.0562			1232.4		0.05849
					2631.6		0.04371			2662.8		0.03817			2668.8		0.05528			2713.2		0.03858			2657.4		0.03438			2680.8		0.03431			4382.4		0.0263			2714.4		0.03983			2659.2		0.04166
					4039.2		0.03099			8478.6		0.01015			4091.4		0.04148			4268.4		0.02609			4102.2		0.02457			4205.4		0.02366			8769.6		0.00958			4131		0.02857			4128.6		0.02914
					8366.4		0.01141			END					8435.4		0.01375			8629.8		0.00985			8838		0.00861			8567.4		0.00898			END					8566.8		0.01062			8512.8		0.01086
					END					DATA					END					END					END					END					DATA					END					END
					DATA					t		RM			DATA					DATA					DATA					DATA					t		RM			DATA					DATA
					t		RM			114.6		0.04483			t		RM			t		RM			t		RM			t		RM			202.8		0.04141			t		RM			t		RM
					118.2		0.08883			229.8		0.05245			121.2		0.06208			127.8		0.03845			136.8		0.02991			135.6		0.03482			1600.2		0.03301			117.6		0.03328			147.6		0.0508
					229.8		0.09732			1237.8		0.04614			222		0.07171			255		0.04328			237		0.03112			231.6		0.03655			3102		0.02483			234.6		0.03795			225		0.05334
					1227		0.08973			2662.8		0.03369			1356.6		0.06534			1391.4		0.03773			1218.6		0.02646			1315.8		0.03358			4382.4		0.01782			1299.6		0.03284			1232.4		0.0468
					2631.6		0.06578			8478.6		0.00713			2668.8		0.04873			2713.2		0.02813			2657.4		0.02031			2680.8		0.02414			8769.6		0.0051			2714.4		0.02645			2659.2		0.03478
					4039.2		0.04666			END					4091.4		0.03224			4268.4		0.01898			4102.2		0.01504			4205.4		0.01675			END					4131		0.01812			4128.6		0.02406
					8366.4		0.01553			DATA					8435.4		0.00962			8629.8		0.00587			8838		0.00404			8567.4		0.00531			DATA					8566.8		0.00569			8512.8		0.00823
					END					t		Liver			END					END					END					END					t		Liver			END					END
					DATA					114.6		0.00398			DATA					DATA					DATA					DATA					202.8		0.0034			DATA					DATA
					t		Liver			229.8		0.00346			t		Liver			t		Liver			t		Liver			t		Liver			1600.2		0.00277			t		Liver			t		Liver
					118.2		0.00587			1237.8		0.00306			121.2		0.00611			127.8		0.00387			136.8		0.00455			135.6		0.00365			3102		0.00202			117.6		0.005			147.6		0.00308
					229.8		0.00481			2662.8		0.00215			222		0.00602			255		0.00336			237		0.00437			231.6		0.00334			4382.4		0.00157			234.6		0.00468			225		0.00318
					1227		0.00411			8478.6		0.00088			1356.6		0.0042			1391.4		0.00269			1218.6		0.00437			1315.8		0.00291			8769.6		0.00089			1299.6		0.00383			1232.4		0.00302
					2631.6		0.00319			END					2668.8		0.00314			2713.2		0.00231			2657.4		0.00277			2680.8		0.00252			END					2714.4		0.0028			2659.2		0.00219
					4039.2		0.0024			DATA					4091.4		0.00226			4268.4		0.00162			4102.2		0.00238			4205.4		0.00175			DATA					4131		0.00209			4128.6		0.00166
					8366.4		0.00131			t		Spleen			8435.4		0.00106			8629.8		0.00091			8838		0.00111			8567.4		0.00093			t		Spleen			8566.8		0.00102			8512.8		0.00079
					END					114.6		0.00317			END					END					END					END					202.8		0.00266			END					END
					DATA					229.8		0.00334			DATA					DATA					DATA					DATA					1600.2		0.00179			DATA					DATA
					t		Spleen			1237.8		0.00226			t		Spleen			t		Spleen			t		Spleen			t		Spleen			3102		0.00145			t		Spleen			t		Spleen
					118.2		0.00151			2662.8		0.00151			121.2		0.00441			127.8		0.00158			136.8		0.00106			135.6		0.00082			4382.4		0.00107			117.6		0.00173			147.6		0.00192
					229.8		0.00162			8478.6		0.00085			222		0.00465			255		0.00153			237		0.00129			231.6		0.00111			8769.6		0.00079			234.6		0.00167			225		0.00185
					1227		0.00132			END					1356.6		0.00322			1391.4		0.00128			1218.6		0.00125			1315.8		0.00098			END					1299.6		0.00128			1232.4		0.00144
					2631.6		0.00091			DATA					2668.8		0.00247			2713.2		0.00104			2657.4		0.00085			2680.8		0.00082			DATA					2714.4		0.00116			2659.2		0.00104
					4039.2		0.00073			t		Blood_In			4091.4		0.00168			4268.4		0.00075			4102.2		0.00083			4205.4		0.00046			t		Blood_In			4131		0.00082			4128.6		0.00079
					8366.4		0.00048			7.2		0.02613			8435.4		0.00094			8629.8		0.00044			8838		0.00054			8567.4		0.00033			10.2		0.01584			8566.8		0.00075			8512.8		0.00047
					END					33		0.01955			END					END					END					END					30		0.01229			END					END
					DATA					75		0.01401			DATA					DATA					DATA					DATA					67.2		0.00923			DATA					DATA
					t		Blood_In			144		0.00803			t		Blood_In			t		Blood_In			t		Blood_In			t		Blood_In			130.2		0.00606			t		Blood_In			t		Blood_In
					7.8		0.04305			258		0.00716			6		0.03178			4.8		0.02405			6		0.01791			10.2		0.01833			232.2		0.00433			10.2		0.02454			6		0.02668
					40.2		0.03144			1275		0.00293			40.2		0.02298			30		0.01789			34.8		0.01428			49.8		0.013			1635		0.00156			30		0.01999			33		0.01808
					145.8		0.01648			2700		0.0019			79.8		0.01678			112.2		0.01054			61.8		0.01327			85.2		0.01012			3136.8		0.0008			60		0.01694			64.2		0.01357
					258		0.01227			4105.2		0.00105			136.2		0.01182			244.8		0.00728			144		0.00901			162		0.00573			4417.8		0.00048			139.8		0.01137			133.2		0.00914
					1258.2		0.00589			8560.2		0.00022			232.8		0.00858			1380		0.00321			229.2		0.00789			1695		0.00213			8835		0.00013			270		0.00804			250.2		0.00684
					2671.8		0.0029			END					1372.8		0.00281			2701.8		0.00162			1225.2		0.00315			2779.8		0.00111			END					1324.8		0.00398			1264.2		0.00322
					4087.2		0.00159			DATA					2697		0.0012			4287		0.00077			2674.2		0.00165			4150.2		0.00062			DATA					2743.2		0.00212			2686.8		0.00153
					8407.2		0.00038			t		Blood_Y			4099.8		0.00053			8674.8		0.00022			4114.2		0.00088			8620.2		0.00014			t		Blood_Y			4162.2		0.00114			4161		0.00078
					END					11524.8		0.46123			END					END					8869.8		0.0002			END					11525		0.59626			8620.2		0.00031			8551.2		0.00017
					DATA					11545.8		0.36495			DATA					DATA					END					DATA					11550		0.47643			END					END
					t		Blood_Y			11592		0.2876			t		Blood_Y			t		Blood_Y			DATA					t		Blood_Y			11585		0.36359			DATA					DATA
					11527.2		0.51203			11641.2		0.23769		4.8	11524.8		0.47628			11527.2		0.72118			t		Blood_Y			31685		0.60399			11765		0.24608			t		Blood_Y			t		Blood_Y
					11548.8		0.44206			11761.2		0.18509		25.2	11545.2		0.36459			11556		0.57999			11526		0.812			31690		0.54662			12960		0.1109			11527		0.63375			11527		0.67286
					11637		0.32922			12715.2		0.0913		63	11583		0.2699			11640		0.43633			11547		0.68527			31712		0.45544			14420		0.06043			11552		0.50813			11532		0.62098
					11755.2		0.28797			14403		0.04397		97.2	11617.2		0.23636			11760		0.35481			11587.8		0.60348			31760		0.40629			END					11582		0.43981			11552		0.5012
					13219.8		0.10547			END				232.2	11752.2		0.17681			12727.8		0.17594			11641.8		0.54036			31807		0.32256								11652		0.2671			11582		0.43848
					14386.8		0.0645							1324.2	12844.2		0.08719			14167.8		0.07985			11766		0.41809			31944		0.2556								11787		0.23525			11652		0.34262
					END										END					END					12966		0.21105			33005		0.11849								12947		0.10286			11787		0.29377
																									END					34420		0.06559								14382		0.05967			12942		0.1435
																														END										END					END
[truncated: 36 more columns]
